# Supplementary material for: Inhibition of DUSP6 Activates Autophagy and Rescues the Retinal Pigment Epithelium in Sodium Iodate-Induced Retinal Degeneration Models In Vivo and In Vitro
Source: Biomedicines. 2022 Jan 12;10(1):159. doi: 10.3390/biomedicines10010159 (PMC8773272; doi:10.3390/biomedicines10010159)
Supplement: Supplementary file 1 [file biomedicines-10-00159-s001.zip]

Archive with 1 entries (1 files):
- biomedicines-1519184-supplementary.pdf
